# Supplementary material for: Intracellular Trafficking of Cationic Carbon Dots in Cancer Cell Lines MCF-7 and HeLa—Time Lapse Microscopy, Concentration-Dependent Uptake, Viability, DNA Damage, and Cell Cycle Profile
Source: Int J Mol Sci. 2022 Jan 19;23(3):1077. doi: 10.3390/ijms23031077 (PMC8835431; doi:10.3390/ijms23031077)
Supplement: Supplementary file 1 [file ijms-23-01077-s001.zip]

Archive with 3 entries (3 files):
- SI.pdf
- Video_S1_Real-time_penetration_of_QCDs_200_ugml_into_MCF-7_cells.mp4
- Video_S2_Real-time_penetration_of_QCDs_200_ugml_into_HeLa_cells.mp4
